# Supplementary material for: Investigating the Impact of Tillage and Crop Rotation on the Prevalence of phlD-Carrying Pseudomonas Potentially Involved in Disease Suppression
Source: Microorganisms. 2023 Sep 30;11(10):2459. doi: 10.3390/microorganisms11102459 (PMC10609274; doi:10.3390/microorganisms11102459)
Supplement: Supplementary file 1 [file microorganisms-11-02459-s001.zip]

Archive with 1 entries (1 files):
- microorganisms-2566562-supplementary.pdf
